# Supplementary material for: 1,4-Benzothiazepines with Cyclopropanol Groups and Their Structural Analogues Exhibit Both RyR2-Stabilizing and SERCA2a-Stimulating Activities
Source: J Med Chem. 2023 Nov 22;66(23):15761–75. doi: 10.1021/acs.jmedchem.3c01235 (PMC10726367; doi:10.1021/acs.jmedchem.3c01235)
Supplement: Supplementary file 2 — jm3c01235_si_002.csv [file jm3c01235_si_002.csv]

Compound	SMILES	RyR2 stabilizer	SERCA2a activator	SERCA2a activator	SERCA2a activator
		HEK293-RyR2 R-CEPIA1er (EC50, nM)	HL-1 (EC50, µM)	HEK ER (EC50, nM)	mouse SR (EC50, nM)
11a	OC1(CC1)CCCCNCCCCN1Cc2cc(ccc2SCC1)OC	++ (8170; 1221 - 48060)	+ (2.2; 1.0 - 5.1)	-	+
11b	OC1(CCCCNCCCOc2ccc(OC)cc2)CC1	+++ (81.5; 28.9 - 241.4)	++ (8.6; 4.0 - 20.1)	-	+
11c	OC1(CCCCNCCCSc2ccc(OC)cc2)CC1	++ (10.2; 0.8 – 60.3)	++ (7.6; 4.2 – 14.4)	+	+++
11d	OC1(CC1)CCCCN1Cc2cc(ccc2SCC1)OC	-	+ (> 1000)	+	++
12a	OC1(CC1)CCCCN(CCCCC1(O)CC1)CCCCN1Cc2cc(ccc2SCC1)OC	+++ (2700; 1160 - 6570)	++ (9.2; 4.1 – 22.8)	++ (16; 6 - 39)	+++ (383; 26 - 985)
12b	OC1(CCCCN(CCCCC2(O)CC2)CCCOc2ccc(OC)cc2)CC1	+ (> 23000)	++ (1.5; 0.6 - 4.4)	+	+
12c	OC1(CCCCN(CCCCC2(O)CC2)CCCSc2ccc(OC)cc2)CC1	+ (18.6; 1.0 – 101.6)	++ (10.9; 5.27 – 24.3)	+	+
